# Supplementary material for: Pre-trained multimodal large language model enhances dermatological diagnosis using SkinGPT-4
Source: Nat Commun. 2024 Jul 5;15:5649. doi: 10.1038/s41467-024-50043-3 (PMC11226626; doi:10.1038/s41467-024-50043-3)
Supplement: Supplementary file 6 — Source data [file 41467_2024_50043_MOESM6_ESM.xlsx]

## Sheet: Figure 4
Figure 4A. Questionnaire-based assessment of SkinGPT-4 by offline dermatologists.
	Strongly disagree	Disagree	Neutral	Agree	Strongly agree
Q1	0.09375	0.04375	0.0625	0.05625	0.74375
Q2	0.09375	0.04375	0.05	0.23125	0.58125
Q3	0.075	0.05	0.03125	0.23125	0.6125
Q4	0.09375	0.0125	0.03125	0.0625	0.8
Q5	0.1	0.03125	0.04375	0.15	0.675
Q6	0.05625	0.00625	0.0125	0.0125	0.90625
Q7	0.13125	0.0375	0.06875	0.075	0.6875
Figure 4B. Response time of SkinGPT-4 compared to consulting dermatologists online.
	SkinGPT-4	Dermatologists
	0.681351	15
	0.728103	17
	0.721778	10
	0.671478	9
	0.629387	30
	0.744833	21
	0.664687	45
	0.62642	5
	0.66931	3
	0.746409	18
	0.759098	11
	0.778657	13
	0.781049	2
	0.744192	28
	0.896851	16
	0.728123	15
	0.709922	15
	0.708236	10
	0.741751	7
	0.790348	16
Median	0.728113	15
Mean	0.726099	15.3
SD	0.0621414	10.0687
Max	0.896851	45
Min	0.62642	2
